# Supplementary material for: Tumour-on-chip microfluidic platform for assessment of drug pharmacokinetics and treatment response
Source: Commun Biol. 2021 Aug 24;4:1001. doi: 10.1038/s42003-021-02526-y (PMC8385015; doi:10.1038/s42003-021-02526-y)
Supplement: Supplementary file 4 — Supplementary Data 1 [file 42003_2021_2526_MOESM4_ESM.zip]

Archive with 11 entries (11 files):
- figure raw data Excel/fig 3b raw data.xlsx
- figure raw data Excel/fig 3c raw data.xlsx
- figure raw data Excel/fig 4b raw data.xlsx
- figure raw data Excel/fig 4c raw data.xlsx
- figure raw data Excel/fig 4d raw data.xlsx
- figure raw data Excel/fig 5a raw data.xlsx
- figure raw data Excel/fig 5b 01 raw data.xlsx
- figure raw data Excel/fig 5b 02 raw data.xlsx
- figure raw data Excel/fig 5b 03 raw data.xlsx
- figure raw data Excel/Figure 2c_size.xlsx
- figure raw data Excel/Figure 2c_viability.xlsx
