# Supplementary material for: Tumour-on-chip microfluidic platform for assessment of drug pharmacokinetics and treatment response
Source: Commun Biol. 2021 Aug 24;4:1001. doi: 10.1038/s42003-021-02526-y (PMC8385015; doi:10.1038/s42003-021-02526-y)
Supplement: Supplementary file 4 — Supplementary Data 1 [file 42003_2021_2526_MOESM4_ESM.zip › figure raw data Excel/fig 3b raw data.xlsx]

## Sheet: fig 3b raw data
Fig 3b raw data		spheroid volumes um3
	UT	SN38+AZD0156 (1/7)	SN38+AZD0156 (7/7)	SN38+AZD0156 (3/7) gap 72h	SN38+AZD0156 (3/7) gap 24h	SN38 mono (1d)
	176000000	38300000	33000000	59500000	39600000	104000000
	177000000	38400000	41700000	79200000	43100000	92900000
	180000000	41500000	34800000	84200000	46400000	103000000
	206000000	46500000	36400000	68600000	41400000	99800000
	191000000	34500000	29400000	65100000	46500000	83200000
	166000000		36200000	65900000	55400000	69100000
	216000000		38100000	86300000	50100000	90000000
	177000000		31900000	63300000	45100000	107000000
	157000000		28300000	76500000	48500000	97600000
	191000000		23100000	56900000	39700000	116000000
	185000000		28200000	69100000	54900000	124000000
	212000000		35800000	74300000	40400000	108000000
	186000000		34100000	93400000	41800000
	134000000		22300000	74700000	42700000
	157000000		15700000
	201000000		21100000
	176000000		23100000
	177000000		31100000
	180000000		36100000
	206000000
	191000000
	166000000
	216000000
	177000000
	157000000
	191000000
	185000000
	212000000
	186000000
	134000000
	157000000
	201000000
	144000000
	95700000
	139000000
	170000000
	142000000
	138000000
	140000000
	138000000
	129000000
	158000000
	129000000
	129000000
	119000000
	251000000
	225000000
	272000000
	240000000
	283000000
	302000000
	183000000
	195000000
	174000000
	151000000
	181000000
