# Supplementary material for: Tumour-on-chip microfluidic platform for assessment of drug pharmacokinetics and treatment response
Source: Commun Biol. 2021 Aug 24;4:1001. doi: 10.1038/s42003-021-02526-y (PMC8385015; doi:10.1038/s42003-021-02526-y)
Supplement: Supplementary file 4 — Supplementary Data 1 [file 42003_2021_2526_MOESM4_ESM.zip › figure raw data Excel/fig 3c raw data.xlsx]

## Sheet: fig 3c raw data
fig 3c raw data		spheroid viability RLU
	UT	SN38+AZD0156 (1/7)	SN38+AZD0156 (7/7)	SN38+AZD0156 (3/7) gap 72h	SN38+AZD0156 (3/7) gap 24h	SN38 mono (1d)
	13000000	2878976	1818196	4623236	4512268	8813513
	11400000	2922408	2031364	5146700	3723156	7953995
	12200000	2928836	2074331	4729317	4170655	8522809
	12300000	3022966	1682540	5481020	2909582	9260029
	11800000	2717107	2261069	5270751	3744049	5533818
	12300000	3357194	1839953	5222052	3670744	5710166
	11900000	3555716	1975664	4395066	3504514	6192690
	13000000	3242124	2573286	5455844		5479774
	12800000		2353700
	14500000	3482824	2482955
	13500000	3578737	2687780
	16100000	3732628	2302142
	16200000	4017609	2597640
	15300000		2486535
	16100000		2734888
	15000000
	14700000
	14600000
	15200000
	12100000
	11500000
	12000000
	13000000
	11900000
	13300000
	12700000
	12600000
	10500000
	10500000
	9526716
	12600000
	10700000
	10400000
