# Supplementary material for: Tumour-on-chip microfluidic platform for assessment of drug pharmacokinetics and treatment response
Source: Commun Biol. 2021 Aug 24;4:1001. doi: 10.1038/s42003-021-02526-y (PMC8385015; doi:10.1038/s42003-021-02526-y)
Supplement: Supplementary file 4 — Supplementary Data 1 [file 42003_2021_2526_MOESM4_ESM.zip › figure raw data Excel/fig 4b raw data.xlsx]

## Sheet: fig 4b raw data
UT	Mono SN38	SN38+AZD0156 (1/7)	SN38+AZD0156 (3/7_gap 24h)	SN38+AZD0156 (3/7_gap 72h)	SN38+AZD0156 (7/7)
2.69e-05	4.62125e-05	2.04659e-05	9.66e-05	5.63e-05	9.5e-05
3.33e-05	3.14923e-05	6.95638e-05	3.19e-05	4.97e-05	0.000155
1.43e-05	3.22471e-05	2.87988e-05	7.19e-05	4.19e-05	0.000132
1.09e-05	9.92049e-06	2.81875e-05	8.62e-05	3.86e-05	8.15e-05
3.25e-05	1.26518e-05		3.61e-05		0.000115
1.85e-05	2.87307e-05
1.66e-05
