# Supplementary material for: Tumour-on-chip microfluidic platform for assessment of drug pharmacokinetics and treatment response
Source: Commun Biol. 2021 Aug 24;4:1001. doi: 10.1038/s42003-021-02526-y (PMC8385015; doi:10.1038/s42003-021-02526-y)
Supplement: Supplementary file 4 — Supplementary Data 1 [file 42003_2021_2526_MOESM4_ESM.zip › figure raw data Excel/fig 4c raw data.xlsx]

## Sheet: fig 4c raw data
	UT	Mono SN38	SN38+AZD0156 (1/7)	SN38+AZD0156 (3/7_gap24h)	SN38+AZD0156 (3/7_gap72h)	SN38+AZD0156 (7/7)
	0.030025	0.04173	0.0673252	0.060104	0.081207	0.067986
	0.011132	0.021021	0.0320225	0.054312	0.038284	0.207772
	0.02002	0.017428	0.00958999	0.07387	0.063141	0.074588
	0.01139	0.038548	0.00512796	0.077538	0.079472	0.113092
		0.021928		0.077209		0.081952
		0.021313
