# Supplementary material for: Tumour-on-chip microfluidic platform for assessment of drug pharmacokinetics and treatment response
Source: Commun Biol. 2021 Aug 24;4:1001. doi: 10.1038/s42003-021-02526-y (PMC8385015; doi:10.1038/s42003-021-02526-y)
Supplement: Supplementary file 4 — Supplementary Data 1 [file 42003_2021_2526_MOESM4_ESM.zip › figure raw data Excel/fig 4d raw data.xlsx]

## Sheet: fig 4d raw data
	UT	Mono SN38	SN38+AZD0156 (1/7)	SN38+AZD0156 (3/7_gap24h)	SN38+AZD0156 (3/7_gap72h)	SN38+AZD0156 (7/7)
	54481260	38828340	15383640	31368570	15256140	17845660
	56588840	45431550	23038740	16747640	23781040	20041220
	42543940	33307840	36691440	32635660	28876200	16120850
	52479760	40618440	22409660	22955360	30422780	17201540
		45379040		22393840		22118700
		46890420
