# Supplementary material for: Tumour-on-chip microfluidic platform for assessment of drug pharmacokinetics and treatment response
Source: Commun Biol. 2021 Aug 24;4:1001. doi: 10.1038/s42003-021-02526-y (PMC8385015; doi:10.1038/s42003-021-02526-y)
Supplement: Supplementary file 4 — Supplementary Data 1 [file 42003_2021_2526_MOESM4_ESM.zip › figure raw data Excel/fig 5a raw data.xlsx]

## Sheet: fig 5a raw data
UT	SN38+ATMi (1/7)	SN38+ATMi (7/7)	SN38+AZD0156i (3/7) gap 72h	SN38+AZD0156 (3/7) gap 24h	SN38 mono (1d)
176000000	38300000	33000000	59500000	39600000	104000000
177000000	38400000	41700000	79200000	43100000	92900000
180000000	41500000	34800000	84200000	46400000	103000000
206000000	46500000	36400000	68600000	41400000	99800000
191000000	34500000	29400000	65100000	46500000	83200000
166000000		36200000	65900000	55400000	69100000
216000000		38100000	86300000	50100000	90000000
177000000		31900000	63300000	45100000	107000000
157000000		28300000	76500000	48500000	97600000
191000000		23100000	56900000	39700000	116000000
185000000		28200000	69100000	54900000	124000000
212000000		35800000	74300000	40400000	108000000
186000000		34100000	93400000	41800000
134000000		22300000	74700000	42700000
157000000		15700000
201000000		21100000
176000000		23100000
177000000		31100000
180000000		36100000
206000000
191000000
166000000
216000000
177000000
157000000
191000000
185000000
212000000
186000000
134000000
157000000
201000000
144000000
95700000
139000000
170000000
142000000
138000000
140000000
138000000
129000000
158000000
129000000
129000000
119000000
251000000
225000000
272000000
240000000
283000000
302000000
183000000
195000000
174000000
151000000
181000000
