# Supplementary material for: Tumour-on-chip microfluidic platform for assessment of drug pharmacokinetics and treatment response
Source: Commun Biol. 2021 Aug 24;4:1001. doi: 10.1038/s42003-021-02526-y (PMC8385015; doi:10.1038/s42003-021-02526-y)
Supplement: Supplementary file 4 — Supplementary Data 1 [file 42003_2021_2526_MOESM4_ESM.zip › figure raw data Excel/fig 5b 01 raw data.xlsx]

## Sheet: fig 5b 01 raw data
Tumour size	Irinotecan (IP) + DMSO/Captisol (PO) (50 + 0mg/kg) 24h gap (Day 1 Weekly + Days 2-4 Weekly)															Irinotecan (IP) + AZD0156 (PO) (50 + 10mg/kg) 24h gap (Day 1 Weekly + Days 2-4 Weekly)															Irinotecan (IP) + AZD0156 (PO) (50 + 10mg/kg) 72h gap (Day 1 Weekly + Days 2-4 Weekly)															UT
	0.646606	0.880115	0.758875	0.364018	1.21992	1.70968	0.948669	0.915921	0.830587	0.979875	0.666583	1.05045	0.986376	1.22454	0.860813	0.858941	1.01804	0.817283	0.947777	0.793943	0.86723	0.773314	0.932659	0.925438	0.785398	1.1407	1.28308				1.27184	1.13719	1.1139	0.761325	1.07733	0.699371	0.855016	0.93482		0.715725	1.23825	0.854356				1.19237	1.20852	0.966763	0.768459
[truncated: 11 more columns]
