# Supplementary material for: Tumour-on-chip microfluidic platform for assessment of drug pharmacokinetics and treatment response
Source: Commun Biol. 2021 Aug 24;4:1001. doi: 10.1038/s42003-021-02526-y (PMC8385015; doi:10.1038/s42003-021-02526-y)
Supplement: Supplementary file 4 — Supplementary Data 1 [file 42003_2021_2526_MOESM4_ESM.zip › figure raw data Excel/fig 5b 02 raw data.xlsx]

## Sheet: fig 5b 02 raw data
Irinotecan (IP) + DMSO/Captisol (PO) (50 + 0mg/kg) 24h gap (Day 1 Weekly + Days 2-4 Weekly)															Irinotecan (IP) + AZD0156 (PO) (50 + 10mg/kg) 24h gap (Day 1 Weekly + Days 2-4 Weekly)																Irinotecan (IP) + AZD0156 (PO) (50 + 10mg/kg) 72h gap (Day 1 Weekly + Days 2-4 Weekly)														UT
1.28009	1.61863	0.821156	0.696738	1.92153			1.90083	1.32034	1.37445	0.785303	2.93101				1.31229	1.35458	0.962358	1.44146	1.05683	0.885552	0.772937	1.37445	0.701622	0.817128							2.42144	2.06133	1.21365		1.29015				1.0863		1.49746				2.9909	2.89893	2.90389	2.17147
[truncated: 7 more columns]
