# Supplementary material for: Tumour-on-chip microfluidic platform for assessment of drug pharmacokinetics and treatment response
Source: Commun Biol. 2021 Aug 24;4:1001. doi: 10.1038/s42003-021-02526-y (PMC8385015; doi:10.1038/s42003-021-02526-y)
Supplement: Supplementary file 4 — Supplementary Data 1 [file 42003_2021_2526_MOESM4_ESM.zip › figure raw data Excel/fig 5b 03 raw data.xlsx]

## Sheet: fig 5b 03 raw data
Irinotecan (IP) + DMSO/Captisol (PO) (50 + 0mg/kg) 24h gap (Day 1 Weekly + Days 2-4 Weekly)															Irinotecan (IP) + AZD0156 (PO) (50 + 10mg/kg) 24h gap (Day 1 Weekly + Days 2-4 Weekly)															Irinotecan (IP) + AZD0156 (PO) (50 + 10mg/kg) 72h gap (Day 1 Weekly + Days 2-4 Weekly)															UT
3.4844	2.89376	2.20539	2.6873					2.87968	1.60421	1.68165					1.48191		0.278262	0.709581	2.07595	0.352401	0.154854	2.04505	2.35896	0.269392						1.37478		2.32802				1.57009		3.25733							0
