# Supplementary material for: Tumour-on-chip microfluidic platform for assessment of drug pharmacokinetics and treatment response
Source: Commun Biol. 2021 Aug 24;4:1001. doi: 10.1038/s42003-021-02526-y (PMC8385015; doi:10.1038/s42003-021-02526-y)
Supplement: Supplementary file 4 — Supplementary Data 1 [file 42003_2021_2526_MOESM4_ESM.zip › figure raw data Excel/Figure 2c_size.xlsx]

## Sheet: fig 2c 01 raw data
fig 2c 01 raw data
	Microfluidic Ibidi chip				Static plate format
Untreated	3.57485	3.55896	3.45663	3.17406	4.06083	4.36631	4.09673	4.29776
SN38	2.9097	2.68821	2.72331	2.5658	2.27739	2.17605	2.56358	2.84033
SN38 + ATMi	1.6825	2.49632	1.92696	1.83496	2.42645	2.64321	2.19993	2.31774
