# Supplementary material for: Tumour-on-chip microfluidic platform for assessment of drug pharmacokinetics and treatment response
Source: Commun Biol. 2021 Aug 24;4:1001. doi: 10.1038/s42003-021-02526-y (PMC8385015; doi:10.1038/s42003-021-02526-y)
Supplement: Supplementary file 4 — Supplementary Data 1 [file 42003_2021_2526_MOESM4_ESM.zip › figure raw data Excel/Figure 2c_viability.xlsx]

## Sheet: fig 2c 02 raw data
fig 2c 02 raw data
	Microfluidic Ibidi chip							Static plate format
SN38	62.9	51.36	50.85	54.46	62.33	64.07	64.07	31.7	39.52	36.02
SN38 + ATMi	46.55	42.99	41.22	41.46	41.53			15.09	18.73	14.58
